# Supplementary material for: HLA-DR3 ~ DQ2 associates with sensory neuropathy in paraneoplastic neurological syndromes with Hu antibodies
Source: J Neurol. 2024 Jul 11;271(9):6336–42. doi: 10.1007/s00415-024-12534-7 (PMC11377461; doi:10.1007/s00415-024-12534-7)
Supplement: Supplementary file 1 — Supplementary file1 (XLSX 39 KB) [file 415_2024_12534_MOESM1_ESM.xlsx]

## Sheet: Sup Table 1
Supplementary Table 1. GLM for the entire cohort controlling for the first three PC
allele	control carriers	total controls	% carriers controls	case carriers	total cases	% carriers cases	estimate	OR	standard error	lower CI	upper CI	p value	corrected p value
DPB1*01:01	48	506	0.0948617	20	100	0.2	0.940382	2.56096	0.30347	1.39576	4.69887	0.0019433	0.0388661
DQA1*05:01	94	507	0.185404	39	100	0.39	1.02914	2.79866	0.236731	1.74312	4.49337	1.37821e-05	0.00019295
DQB1*02:01	93	508	0.183071	39	99	0.393939	1.05861	2.88236	0.237889	1.7911	4.63848	8.58672e-06	0.000154561
DQB1*06:02	136	508	0.267717	11	99	0.111111	-1.13389	0.321778	0.339642	0.163135	0.634695	0.000842321	0.0151618
DRB1*03:01	93	479	0.194154	39	94	0.414894	1.07088	2.91793	0.24118	1.80131	4.72674	8.98923e-06	0.000314623
DRB3*01:01	120	508	0.23622	40	100	0.4	0.788101	2.19922	0.231744	1.3835	3.49589	0.000672034	0.0020161
DRB4*01:01	64	508	0.125984	23	100	0.23	0.697958	2.00964	0.274818	1.15989	3.48195	0.0110944	0.0221889
DRB4*01:03	211	508	0.415354	26	100	0.26	-0.663677	0.514954	0.247132	0.314133	0.84416	0.0072417	0.0144834
DRB5*01:01	139	508	0.273622	13	100	0.13	-0.955106	0.384771	0.316345	0.204376	0.724397	0.00253453	0.00760358

## Sheet: Sup Table 2
Supplementary Table 2. GLM for the alleles of the DR3~DQ2 haplotype, controlling for the first three PC and alleles and the alleles of the haplotype
control allele							allele
control	estimate	OR	standard error	lower CI	upper CI	p value	allele	estimate	OR	standard error	lower CI	upper CI	p value	corrected p value
DPB1*01:01	0.545702	1.72582	0.325841	0.899442	3.31145	0.093984	DQA1*05:01	0.886186	2.42586	0.25287	1.46294	4.02259	0.000457437	0.00640412
DPB1*01:01	0.543112	1.72135	0.327032	0.894982	3.31075	0.0967677	DQB1*02:01	0.914247	2.4949	0.254424	1.4999	4.14994	0.000326388	0.00587498
DPB1*01:01	0.469348	1.59895	0.332403	0.822458	3.10854	0.157955	DRB1*03:01	0.946149	2.57577	0.257319	1.53958	4.30934	0.000236036	0.00826126
DPB1*01:01	0.683753	1.9813	0.319113	1.04658	3.75083	0.0321398	DRB3*01:01	0.654842	1.92484	0.244161	1.18119	3.13668	0.00731808	0.0219542
DQA1*05:01	0.886186	2.42586	0.25287	1.46294	4.02259	0.000457437	DPB1*01:01	0.545702	1.72582	0.325841	0.899442	3.31145	0.093984	1
DQA1*05:01	-11.3642	1.16037	535.411	0	Inf	0.983066	DQB1*02:01	12.4206	247856	535.411	0	Inf	0.981492	1
DQA1*05:01	1.06957	2.91412	0.241157	1.79904	4.72035	9.20078e-06	DRB1*03:01	NA	NA	NA	NA	NA	NA	NA
DQA1*05:01	0.841957	2.3209	0.303982	1.26364	4.26278	0.00560973	DRB3*01:01	0.295409	1.34368	0.301061	0.735861	2.45354	0.326482	0.979447
DQB1*02:01	0.914247	2.4949	0.254424	1.4999	4.14994	0.000326388	DPB1*01:01	0.543112	1.72135	0.327032	0.894982	3.31075	0.0967677	1
DQB1*02:01	12.4206	247856	535.411	0	Inf	0.981492	DQA1*05:01	-11.3642	1.16037e-05	535.411	0	Inf	0.983066	1
DQB1*02:01	1.07088	2.91793	0.24118	1.80131	4.72674	8.98923e-06	DRB1*03:01	NA	NA	NA	NA	NA	NA	NA
DQB1*02:01	0.872866	2.39376	0.303585	1.30434	4.39311	0.00403784	DRB3*01:01	0.29562	1.34396	0.300201	0.737284	2.44984	0.324751	0.974253
DRB1*03:01	0.946149	2.57577	0.257319	1.53958	4.30934	0.000236036	DPB1*01:01	0.469348	1.59895	0.332403	0.822458	3.10854	0.157955	1
DRB1*03:01	1.06957	2.91412	0.241157	1.79904	4.72035	9.20078e-06	DQA1*05:01	NA	NA	NA	NA	NA	NA	NA
DRB1*03:01	1.07088	2.91793	0.24118	1.80131	4.72674	8.98923e-06	DQB1*02:01	NA	NA	NA	NA	NA	NA	NA
DRB1*03:01	0.894956	2.44723	0.310588	1.31493	4.55457	0.00395795	DRB3*01:01	0.278571	1.32124	0.310215	0.710449	2.45715	0.369188	1
DRB3*01:01	0.654842	1.92484	0.244161	1.18119	3.13668	0.00731808	DPB1*01:01	0.683753	1.9813	0.319113	1.04658	3.75083	0.0321398	0.642796
DRB3*01:01	0.295409	1.34368	0.301061	0.735861	2.45354	0.326482	DQA1*05:01	0.841957	2.3209	0.303982	1.26364	4.26278	0.00560973	0.0785362
DRB3*01:01	0.29562	1.34396	0.300201	0.737284	2.44984	0.324751	DQB1*02:01	0.872866	2.39376	0.303585	1.30434	4.39311	0.00403784	0.0726811
DRB3*01:01	0.278571	1.32124	0.310215	0.710449	2.45715	0.369188	DRB1*03:01	0.894956	2.44723	0.310588	1.31493	4.55457	0.00395795	0.138528

## Sheet: Sup Table 3
Supplementary Table 3. GLM controlling for the first three PC and significant alleles (only significant alleles not belonging to the DR3~DQ2 haplotype are shown)
control allele							allele
control	estimate	OR	standard error	lower CI	upper CI	p value	allele	estimate	OR	standard error	lower CI	upper CI	p value	corrected p value
DPB1*01:01	0.860182	2.36359	0.307868	1.27691	4.37505	0.00520612	DQB1*06:02	-1.06896	0.343365	0.341056	0.173588	0.679194	0.00172283	0.0310109
DPB1*01:01	0.888719	2.43201	0.30597	1.31887	4.48464	0.00367729	DRB4*01:01	0.662259	1.93917	0.279127	1.1096	3.38893	0.0176632	0.0353264
DPB1*01:01	0.900045	2.45971	0.306362	1.33285	4.53928	0.00330501	DRB4*01:03	-0.63977	0.527413	0.248947	0.320567	0.867728	0.0101725	0.020345
DPB1*01:01	0.858957	2.3607	0.306404	1.27909	4.35692	0.00505752	DRB5*01:01	-0.893357	0.40928	0.318109	0.216628	0.77326	0.00497979	0.0149394
DQA1*05:01	1.00734	2.7383	0.240049	1.69425	4.42574	2.71203e-05	DQB1*06:02	-1.08475	0.337987	0.342644	0.170327	0.670682	0.00154647	0.0278365
DQA1*05:01	1.146	3.14558	0.243853	1.93149	5.12282	2.60753e-06	DRB4*01:01	0.901641	2.46364	0.286159	1.39003	4.36649	0.00162804	0.00325608
DQA1*05:01	0.996405	2.70853	0.238795	1.68004	4.36664	3.01091e-05	DRB5*01:01	-0.911434	0.401947	0.3198	0.212029	0.76198	0.00437173	0.0131152
DQB1*02:01	1.02274	2.7808	0.240658	1.71845	4.4999	2.14e-05	DQB1*06:02	-1.08756	0.337039	0.342898	0.169763	0.669142	0.00151572	0.0257673
DQB1*02:01	1.18038	3.25562	0.245386	1.99294	5.3183	1.50699e-06	DRB4*01:01	0.923151	2.51721	0.287098	1.41758	4.46982	0.0013024	0.0026048
DQB1*02:01	1.02888	2.79794	0.240324	1.7302	4.52462	1.85857e-05	DRB5*01:01	-0.999883	0.367922	0.330231	0.190073	0.712183	0.00246318	0.00738954
DQB1*06:02	-1.3152	0.268421	0.344219	0.134844	0.534321	0.000133012	DRB4*01:03	-0.839662	0.431856	0.252443	0.260658	0.715498	0.000880555	0.00176111
DRB1*03:01	1.25332	3.50196	0.255282	2.10173	5.83508	9.1282e-07	DQA1*02:01	0.747705	2.11215	0.259455	1.25708	3.54882	0.00395372	0.0474446
DRB1*03:01	1.22383	3.40019	0.252135	2.05353	5.62995	1.2107e-06	DQB1*02:02	0.793978	2.21218	0.266592	1.29796	3.77033	0.00289903	0.0463845
DRB1*03:01	1.02647	2.79121	0.243864	1.71386	4.54579	2.56263e-05	DQB1*06:02	-1.05323	0.348808	0.344182	0.17524	0.694288	0.00221261	0.0354018
DRB1*03:01	1.23149	3.42633	0.252344	2.06845	5.67561	1.05981e-06	DQB1*06:03	0.910411	2.48535	0.304508	1.35174	4.56961	0.00279178	0.0446685
DRB1*03:01	1.21483	3.36972	0.250516	2.04173	5.56147	1.23897e-06	DRB4*01:01	0.994418	2.70315	0.291928	1.50766	4.84658	0.000658312	0.00131662
DRB1*03:01	1.03182	2.80616	0.243565	1.72407	4.56742	2.27222e-05	DRB5*01:01	-0.971473	0.378525	0.331932	0.194887	0.735202	0.00342552	0.0102766
DRB3*01:01	0.704719	2.02328	0.235339	1.2637	3.23943	0.00274912	DQB1*06:02	-1.02948	0.357192	0.341703	0.180344	0.707458	0.00258851	0.0465932
DRB3*01:01	0.90948	2.48303	0.239072	1.53931	4.00532	0.000142254	DRB3*02:02	0.613679	1.84722	0.230061	1.16598	2.92648	0.00764254	0.0152851
DRB3*01:01	0.861774	2.36736	0.236054	1.47649	3.79575	0.000261474	DRB4*01:01	0.814803	2.25873	0.282283	1.28433	3.9724	0.00389587	0.00779175
DRB3*01:01	0.701893	2.01757	0.234297	1.26276	3.22356	0.00273775	DRB5*01:01	-0.857159	0.424366	0.318888	0.224263	0.803014	0.00718898	0.0215669
DRB4*01:01	0.811187	2.25058	0.281097	1.28273	3.94868	0.00390431	C*07:01	0.786951	2.19669	0.235892	1.37049	3.52097	0.000849739	0.0237927
DRB4*01:01	0.580192	1.78638	0.278539	1.02338	3.11825	0.0372527	DQB1*06:02	-1.06372	0.34517	0.342214	0.174096	0.684348	0.00188142	0.0338655
DRB4*01:01	0.855026	2.35144	0.284322	1.3316	4.15233	0.00263622	DRB3*02:02	0.592129	1.80783	0.23	1.14126	2.86374	0.0100392	0.0301176
DRB4*01:01	0.614542	1.84881	0.277919	1.06046	3.22322	0.0270203	DRB4*01:03	-0.608206	0.544326	0.249357	0.330576	0.896289	0.014724	0.014724
DRB4*01:01	0.566991	1.76295	0.278572	1.0099	3.07755	0.0418158	DRB5*01:01	-0.876426	0.416268	0.31954	0.219697	0.788718	0.00609222	0.0182767
DRB4*01:03	-0.884653	0.412858	0.255343	0.247749	0.688	0.000531089	DQA1*01:02	-0.92191	0.397759	0.259708	0.236614	0.66865	0.00038553	0.00539743
DRB4*01:03	-0.839662	0.431856	0.252443	0.260658	0.715498	0.000880555	DQB1*06:02	-1.3152	0.268421	0.344219	0.134844	0.534321	0.000133012	0.00239422
DRB4*01:03	-0.887425	0.411714	0.268001	0.240887	0.703686	0.00092872	DRB1*15:01	-1.19718	0.302044	0.344519	0.151644	0.601612	0.00051098	0.0178843
DRB4*01:03	-0.608206	0.544326	0.249357	0.330576	0.896289	0.014724	DRB4*01:01	0.614542	1.84881	0.277919	1.06046	3.22322	0.0270203	0.0270203
DRB4*01:03	-0.840006	0.431708	0.252045	0.260775	0.714682	0.000859869	DRB5*01:01	-1.13711	0.320744	0.321509	0.168616	0.610124	0.000405022	0.00121506
DRB5*01:01	-1.13711	0.320744	0.321509	0.168616	0.610124	0.000405022	DRB4*01:03	-0.840006	0.431708	0.252045	0.260775	0.714682	0.000859869	0.00171974

## Sheet: Sup Table 4
Supplementary Table 4. Zygosity analysis for DR3~DQ2 (Fisher exact's test)
	control carriers	total controls	% carriers controls	case carriers	total cases	% carriers cases	OR	lower CI	upper CI	p value
Homozygous versus non-carriers	5	391	0.0127877	1	56	0.0178571	1.40243	0.029153	12.8712	0.5542
Heterezygous versus non-carriers	88	474	0.185654	38	93	0.408602	3.02353	1.82504	4.98379	8.58e-06
Homozygous versus heterozygous	5	93	0.0537634	1	39	0.025641	0.465443	0.0095493	4.3641	0.6696

## Sheet: Sup Table 5
Supplementary Table 5. GLM in non-DR3~DQ2 carriers controlling for the first three PCs
allele	control carriers	total controls	% carriers controls	case carriers	total cases	% carriers cases	estimate	OR	standard error	lower CI	upper CI	p value	corrected p value
DRB3*02:02	143	385	0.371429	30	55	0.545455	0.709968	2.03393	0.292736	1.13258	3.6526	0.0152966	0.0458897
DRB4*01:01	59	385	0.153247	16	55	0.290909	0.825171	2.28227	0.332557	1.17358	4.43836	0.0130908	0.0261816
DRB4*01:03	169	385	0.438961	13	55	0.236364	-0.878692	0.415326	0.336151	0.212037	0.813515	0.00894939	0.0178988

## Sheet: Sup Table 6
Supplementary Table 6. GLM in patients with peripheral involvement controlling for the first three PC
allele	control carriers	total controls	% carriers controls	case carriers	total cases	% carriers cases	estimate	OR	standard error	lower CI	upper CI	p value	corrected p values
DQA1*05:01	61	271	0.225092	17	36	0.472222	1.13897	3.12354	0.374405	1.47721	6.60469	0.00234956	0.0328939
DQB1*02:01	60	272	0.220588	17	35	0.485714	1.20892	3.34986	0.379003	1.56974	7.14865	0.00142406	0.022785
DRB1*03:01	60	254	0.23622	17	32	0.53125	1.28544	3.61627	0.395175	1.64065	7.97085	0.00114257	0.034277
DRB3*01:01	71	272	0.261029	16	36	0.444444	1.00141	2.72213	0.380419	1.27198	5.82555	0.00847846	0.0254354

## Sheet: Sup Table 7
Supplementary Table 7. GLM in patients with combined involvement controlling for the first three PC
allele	control carriers	total controls	% carriers controls	case carriers	total cases	% carriers cases	estimate	OR	standard error	lower CI	upper CI	p value	corrected p values
DRB3*01:01	61	268	0.227612	17	36	0.472222	1.12555	3.0819	0.368023	1.47625	6.43398	0.00222547	0.00667642
DRB5*01:01	75	268	0.279851	2	36	0.0555556	-1.96935	0.139548	0.747539	0.031291	0.62234	0.00842762	0.0252829

## Sheet: Sup Table 8
Supplementary Table 8. GLM in patients with central involvement controlling for the first three PC
allele	control carriers	total controls	% carriers controls	case carriers	total cases	% carriers cases	estimate	OR	standard error	lower CI	upper CI	p value	corrected p values
DRB4*01:01	30	246	0.121951	9	28	0.321429	1.20373	3.33254	0.455185	1.34093	8.28216	0.00818131	0.0163626
DRB4*01:03	100	246	0.406504	3	28	0.107143	-1.72875	0.177506	0.628275	0.0505242	0.623627	0.00593075	0.0118615

## Sheet: Sup Table 9
Supplementary Table 9. GLM in patients with sensory neuropathy controlling for the first three PC
allele	control carriers	total controls	% carriers controls	case carriers	total cases	% carriers cases	estimate	OR	standard error	lower CI	upper CI	p value	corrected p values
DQA1*05:01	47	225	0.208889	15	28	0.535714	1.4849	4.41451	0.424971	1.88694	10.3278	0.000475633	0.00665886
DQB1*02:01	46	226	0.20354	15	27	0.555556	1.57912	4.85071	0.432949	2.04056	11.5308	0.000264943	0.00423908
DRB1*03:01	46	210	0.219048	15	24	0.625	1.75699	5.79498	0.46694	2.27758	14.7445	0.000168036	0.00504109

## Sheet: Sup Table 10
Supplementary Table 10. GLM in patients with cancer controlling for the first three PC
allele	control carriers	total controls	% carriers controls	case carriers	total cases	% carriers cases	estimate	OR	standard error	lower CI	upper CI	p value	corrected p values
A*34:02	2	435	0.0045977	4	75	0.0533333	2.90228	18.2156	0.91425	2.92641	113.384	0.00150101	0.0405274
DPB1*01:01	42	435	0.0965517	17	75	0.226667	1.16986	3.22155	0.335373	1.64727	6.30037	0.000486198	0.00875157
DQA1*05:01	83	436	0.190367	31	75	0.413333	1.09535	2.99023	0.26755	1.75111	5.10616	4.23999e-05	0.000593599
DQB1*02:01	82	437	0.187643	31	74	0.418919	1.12726	3.08718	0.268949	1.80283	5.28649	2.77302e-05	0.000499144
DQB1*02:02	86	437	0.196796	26	74	0.351351	0.837076	2.3096	0.27587	1.33021	4.0101	0.00241088	0.0433958
DRB1*03:01	82	413	0.198547	31	69	0.449275	1.18566	3.27284	0.2759	1.88487	5.68288	1.72806e-05	0.000535699
DRB3*01:01	109	437	0.249428	31	75	0.413333	0.822047	2.27515	0.264892	1.33946	3.86449	0.00191354	0.00574061
DRB4*01:01	56	437	0.128146	21	75	0.28	0.94543	2.57392	0.297982	1.41831	4.6711	0.00150991	0.00301982
DRB4*01:03	174	437	0.398169	18	75	0.24	-0.714186	0.48959	0.289991	0.274125	0.874412	0.0137863	0.0275726

[truncated: 1 more sheets: Sup Table 11]
